# Supplementary material for: The Expression Levels of Toll-like Receptors after Metallic Particle and Ion Exposition in the Synovium of a Murine Model
Source: J Clin Med. 2021 Aug 7;10(16):3489. doi: 10.3390/jcm10163489 (PMC8396889; doi:10.3390/jcm10163489)
Supplement: Supplementary file 1 [file jcm-10-03489-s001.zip]

Archive with 1 entries (1 files):
- jcm-1263275-supplementary.pdf
